# Supplementary material for: Entomopathogenic Nematode Species Vary in Their Behavior and Virulence in Response to Cardiac Glycosides Within and Around Insect Hosts
Source: J Chem Ecol. 2025 Jan 27;51(1):12. doi: 10.1007/s10886-025-01563-9 (PMC11772503; doi:10.1007/s10886-025-01563-9)
Supplement: Supplementary file 2 — Supplementary Material 2 [file 10886_2025_1563_MOESM2_ESM.xlsx]

## Sheet: Fig. 1
Figure 1a
	S. carpocapsae
Saline	3600	600	500	14900	2800	32400	11000	27000	30000	1038	1129	1179	32200	6400	47000	9000	9000	800	37100	15700	19000	20300	19200	20400	815	23800	40200	24500	51500	725	40800	34500	14200	16	9900	418	5300	8600	16800	16000	2500	21200	24800	48000	17200	25600	6000	33000	53
Digoxin	1200	500	3000	3000	8100	2300	1200	600	7400	1013	1132	15700	32200	798	18100	43900	394	596	25400	7800	40100	5900	446	25800	11000	12300	800	9800	3455	14300	9800	11300	10300	4900	5670	14500	967	0	78	12400	0	19000	17600	17770	16400	9900	9976	17650	13400
Digitoxin	46500	1185	0	31000	24300	0	23600	38700	10700	429	0	14800	29700	9700	9500	17400	11600	1300	5500	11400	21600	5300	16200	8900	13867	3800	17000	36667	27733	1700	88	3800	23	9000	14000	6000	8700	19000	9900	11000	0	5900	88	14500	9000	12220	4900	14300	289
Figure 1b
	Sunflower																																				Asclepias syriaca
S. carpocapsae	7400	21200	11400	0	0	0	0	0	0	8000	8000	16000	18700	19000	3000	7300	10100	6500	3470	3908	3130	4590	12600	24400	3400	3000	500	4170	3550	0	0	0	0	5200	20700	2000	3000	3000	3000	11000	12000	3000	14000	5000	19000	2000	2000	5000	19000
[truncated: 65 more columns]

## Sheet: Fig. 2
Figure 2
	S. carpocapsae			S. feltiae			S. hermaphroditum
Control Diet	61.7	37.5	53.3	56.3	62.5	66.7	76.6	68.8	73.3
Ouabain-contaning Diet	76.9	92.3	78.6	46.2	38.5	42.9	53.8	46.2	35.7

## Sheet: Fig. 3
Figure 3a
	S. carpocapsae										S. feltiae										S. hermaphroditum
Percent Nematodes Coiled	10	1.7	6.1	10	7.5	13.8	4.5	7.5	8.3		28.8	21.3	18.3	18.2	34.9	39.4	43.3	27.2			19	56.1	43.1	32.6	16.7	53.6	27.8	39.1	44	41.7
Figure 3e
	S. carpocapsae													S. feltiae													S. hermaphroditum
Percent Nematodes on Deck	3.3	11.9	10.4	48.8	16.7	47.3	33.9	44.6	30.3	17.9	22.8	30	29.7	0	0	24.9	26	9.6	24.1	12.9	14.9	25	0	2.1	6.7	2.7	0	3.7	0	7.1	14.9	13.7	13.2	12.5	25.9	5.2	7.3	1	2.6

## Sheet: Fig. 4
Figure 4
		Control	Milkweed Roots				Expected Range	Observed Range	Chi Sq Test
	S. carpocapsae	16.6667	25.5556		S. carpocapsae		Control	Roots	P value
	S. feltiae	5.97222	4.16667				15	39.1667
	S. hermaphroditum	9.16667	5.55556				5	5
							30	32.5
						Average	16.6667	25.5556	3.16295e-09
					S. feltiae		Control	Roots
							3.33333	2.5
							3.75	2.5
							10.8333	7.5
						Average	5.97222	4.16667	0.438095
					S. hermaphroditum		Control	Roots
							7.5	8.33333
							5	3.33333
							15	5
						Average	9.16667	5.55556	0.0257993

## Sheet: Fig. 5
Figure 5a
		Control	Ouabain 100 μM		S. carpocapsae	Control	Test (100 uM)	P value	Significance
	S. carpocapsae	16.5333	22.6667		R1	14.4	22.5	0.00298098	**
	S. feltiae	25.5	24.5		R2	17	16
	S. hermaphroditum	34.7	30.9333		R3	18.2	29.5
					Averages	16.5333	22.6667
					S. feltiae
					R1	26	28.9	0.271319	ns
					R2	21.8	23.7
					R3	28.7	20.9
					Averages	25.5	24.5
					S. hermaphroditum			0.866797	ns
					R1	38,2	27.5
					R2	41.4	38.1
					R3	28	27.2
					Averages	34.7	30.9333
Figure 5b
		Control	Ouabain 15 mM		S. carpocapsae	Control	Test (15 mM)	P value	Significance
	S. carpocapsae	17.2667	20		R1	22.4	19.7	0.00066761	****
	S. feltiae	33.7333	32.7333		R2	16.5	14
	S. hermaphroditum	32.1667	36.0667		R3	12.9	26.3
					Averages	17.2667	20
					S. feltiae
					R1	31.8	36.3	0.00809088	**
					R2	42.3	26.1
					R3	27.1	35.8
					Averages	33.7333	32.7333
					S. hermaphroditum			0.270993	ns
					R1	33.3	36.9
					R2	28.1	36
					R3	35.1	35.3
					Averages	32.1667	36.0667

## Sheet: Sup. Fig. 1
Supplementary Figure 1a
	S. carpocapsae	Bugs Killed											Nematodes Found											Lipid Droplets											Bacterial Smell											Mixed Stages
	Saline	1	1	1	1	1	1	1	1	1	1	1	1	1	1	1	1	1	1	1	1	1	1	1	1	1	1	0.833333	1	1	1	1	0.888889	1	1	1	1	0	0.666667	0.333333	1	0.666667	0.444444	0.555556	0.166667	0	1	0.666667	1
	Digoxin	1	1	1	1	1	1						1	1	1	1	1	1						1	1	1	1	1	0.848485						1	1	1	0	0.416667	0.242424						1	1	0.333333	1
	Digitoxin	1	1	1	1	1							1	1	1	1	1							1	1	1	1	0.958333							0.444444	0.5	0.444444	0.222222	0.458333							1	1	1	0.444444
Supplementary Figure 1b
	S. feltiae	Bugs Killed											Nematodes Found											Lipid Droplets											Bacterial Smell											Mixed Stages
	Saline	1	1	1	1	1	1	1	1				1	1	1	1	1	1	1	1				1	1	1	1	0.777778	1	1	1				0.076923	0.444444	0	0	0.444444	0	0.166667	0.333333				0.846154	0.888889	0.5	0.166667
	Digoxin	1	1	1	1	1							1	1	1	1	1							1	1	1	1	0.740741							0	0.166667	0	0.25	0.333333							0.333333	0.166667	0.222222	0.833333
	Digitoxin	1	1	1	1								1	1	1	1								1	1	1	0.933333								0.166667	0	0	0.433333								0.5	0.111111	0.25	0.3
Supplementary Figure 1c
	S. carpocapsae	Bugs Killed					Nematodes Found					Lipid Droplets					Bacterial Smell					Mixed Stages					Coiled Phenotype
	Sunflower	1	1	1	1	1	0.333333	1	1	0.777778	1	1	1	1	1	1	0.777778	1	1	1	1	0.555556	0.333333	0.333333	0.777778	0.666667	0	0	0	0	0
	Asclepias incarnata	1	1	1			1	1	0.666667			1	1	0.666667			1	1	1			0	0	0			0	0	0
	Asclepias syriaca	1	1	1			0.933333	0	1			1	1	1			0.8	1	1			0	0	0			0.666667	0	0.333333
	Asclepias curassavica	1	1	1	1		1	1	1	1		1	1	1	1		1	1	1	0.666667		0	0.166667	0	0		0	0	0.666667	0.333333
	Asclepias perennis	1	1	1			0	1	0.666667			0.833333	1	0.833333			0.666667	1	0.833333			0	0	0			0	0.666667	0.5
[truncated: 18 more columns]

## Sheet: Sup. Fig. 3
Supplementary Figure 3a
		S. carpocapsae			S. feltiae			S. hermaphroditum
	Filter Paper	62.5	37.5	53.3	56.3	62.5	66.7	75	68.8	73.3
	Agar	16.7	8.3	23.1	41.7	16.7	30.8	25	33.3	7.7
Supplementary Figure 3b
	Filter Paper	S. carpocapsae			S. feltiae			S. hermaphroditum			S. carpocapsae (o)			S. feltiae (o)			S. hermaphroditum (o)			Control
	0	0	0	0	0	0	0	0	0	0	0	0	0	0	0	0	0	0	0	0	0	0
	2	37.5	25	40	31.3	50	26.7	50	43.8	20	38.5	61.5	57.1	46.2	30.8	35.7	38.5	7.7	14.3	0	0	0
	12	62.5	31.3	53.3	50	56.3	53.3	56.3	62.5	60	53.8	69.2	78.6	46.2	38.5	35.7	46.2	23.1	21.4	0	0	0
	24	62.5	37.5	53.3	56.3	62.5	66.7	75	68.8	73.3	76.9	92.3	78.6	46.2	38.5	42.9	53.8	46.2	35.7	0	0	0
	48	62.5	37.5	53.3	56.3	62.5	66.7	75	68.8	73.3	76.9	92.3	78.6	46.2	38.5	42.9	53.8	46.2	35.7	0	0	0
Supplementary Figure 3c
	Agar	S. carpocapsae			S. feltiae			S. hermaphroditum
	Control Diet	16.7	8.3	23.1	41.7	16.7	30.8	25	33.3	7.7
	Ouabain-containing Diet	30	40	44.4	40	20	33.3	30	30	22.2
Supplementary Figure 3d
	Agar	S. carpocapsae				S. feltiae				S. hermaphroditum				S. carpocapsae (o)				S. feltiae (o)				S. hermaphroditum (o)				Control
	0	0	0	0	0	0	0	0	0	0	0	0	0	0	0	0	0	0	0	0	0	0	0	0	0	0	0	0	0
	2	10.8	16.7	8.3	15.4	8.1	8.3	0	15.4	15	25	8.3	0	10	20	11.1	13.8	30	0	22.2	17.2	10	20	0	10.8	0	0	0	0
	12	13.5	16.7	8.3	15.4	13.5	16.7	8.3	15.4	16.2	25	25	0	20	20	22.2	20.7	30	20	22.2	24.1	20	20	0	13.8	0	0	0	0
	24	16.2	16.7	8.3	23.1	29.7	41.7	16.7	30.8	21.6	25	33.3	7.7	30	40	44.4	37.9	40	20	33.3	31	30	30	22.2	27.6	0	0	0	0
	48	16.2	16.7	8.3	23.1	29.7	41.7	16.7	30.8	21.6	25	33.3	7.7	30	40	44.4	37.9	40	20	33.3	31	30	30	22.2	27.6	0	0	0	0

## Sheet: Sup. Fig. 4
Supplementary Figure 4b
		Control	Control				Expected Range	Observed Range
	S. carpocapsae	24.1667	29.1667		S. carpocapsae		Control	Control
	S. feltiae	20.8333	25				30	47.5
	S. hermaphroditum	8.33333	7.5				30	17.5
							12.5	22.5
						Average	24.1667	29.1667
					S. feltiae		Control	Control
							20	30
							17.5	32.5
							25	12.5
						Average	20.8333	25
					S. hermaphroditum		Control	Control
							10	5
							10	7.5
							5	10
						Average	8.33333	7.5
							Control	Control	AVG	AVG	Chi Sq Test
					S. carpocapsae		24.1667	29.1667	26.6667	26.6667	0.493563
					S. feltiae		20.8333	25	22.9167	22.9167	0.538253
					S. hermaphroditum		8.33333	7.5	7.91667	7.91667	0.834115
Supplementary Figure 4c
		Control	Prenol				Expected Range	Observed Range
	S. carpocapsae	58.3333	2.5		S. carpocapsae		Control	Prenol
	S. feltiae	27.5	1.66667				77.5	5
	S. hermaphroditum	32.5	1.66667				57.5	0
							40	2.5
						Average	58.3333	2.5
					S. feltiae		Control	Prenol
							17.5	2.5
							10	0
							55	2.5
						Average	27.5	1.66667
					S. hermaphroditum		Control	Prenol
							5	2.5
							52.5	2.5
							40	0
						Average	32.5	1.66667
							Control	Prenol	AVG	AVG	Chi Sq Test
					S. carpocapsae		58.3333	2.5	30.4167	30.4167	8.15575e-13
					S. feltiae		27.5	1.66667	14.5833	14.5833	1.72351e-06
					S. hermaphroditum		32.5	1.66667	17.0833	17.0833	1.32785e-07

## Sheet: Sup. Fig. 5
Supplementary Figure 5b
		Control	THF		S. carpocapsae	Control	THF	P value	Significance
	S. carpocapsae	14.1	16.9		R1	9.9	20.2	0.00265565	**
	S. feltiae	23.7667	33.7667		R2	10.3	7
	S. hermaphroditum	33.2	34.3667		R3	22.1	23.5
					Averages	14.1	16.9
					S. feltiae
					R1	32.9	39.9	0.00011031	***
					R2	25.3	35.4
					R3	13.1	26
					Averages	23.7667	33.7667
					S. hermaphroditum			0.0218203	ns
					R1	38	36.9
					R2	23.9	36
					R3	37.7	30.2
					Averages	33.2	34.3667
Supplementary Figure 5c
		Control	Prenol		S. carpocapsae	Control	Prenol	P value	Significance
	S. carpocapsae	42.0667	3.16667		R1	28	6.6	0	****
	S. feltiae	34.8	17.1		R2	44.9	1.3
	S. hermaphroditum	44.2667	21.2		R3	53.3	1.6
					Averages	42.0667	3.16667
					S. feltiae
					R1	34.8	10.7	1.28878e-09	****
					R2	28.6	31
					R3	41	9.6
					Averages	34.8	17.1
					S. hermaphroditum			1.18925e-08	****
					R1	48	26.5
					R2	45.4	20.7
					R3	39.4	16.4
					Averages	44.2667	21.2
